# Supplementary material for: Arctic, Antarctic, and temperate green algae Zygnema spp. under UV-B stress: vegetative cells perform better than pre-akinetes
Source: Protoplasma. 2018 Feb 22;255(4):1239–52. doi: 10.1007/s00709-018-1225-1 (PMC5994220; doi:10.1007/s00709-018-1225-1)
Supplement: Supplementary file 3 — (XLSX 18 kb) [file 709_2018_1225_MOESM3_ESM.xlsx]

## Sheet: QY
	Relative changes of the effective quantum yield (Fig. 1) - results of statistical analyses:
	Three-way ANOVA - Test of differences among relative values of the effective quantum yield (last measurements)
	Effect	SS	DF	MS	F	p
	Intercept	186908	1	186908	1920.62	0
	strain	3834.15	2	1917.08	19.6994	8.6609e-06
	age	8218.27	1	8218.27	84.4488	2.49362e-09
	UV	180.328	1	180.328	1.85301	0.186079
	strain*age	2273.75	2	1136.87	11.6822	0.000286485
	strain*UV	1705.58	2	852.788	8.76304	0.00138894
	age*UV	17.637	1	17.637	0.181233	0.674109
	strain*age*UV	9.81241	2	4.90621	0.0504149	0.950935
	Error	2335.6	24	97.3165
	Two-way ANOVA, separately for each strain:
	Strain:
	B		Univariate Tests of Significance for QY
			Sigma-restricted parameterization
			Effective hypothesis decomposition; Std. Error of Estimate: 5,8711
		Effect	SS	DF	MS	F	p
		Intercept	84816.5	1	84816.5	2460.56	3.01998e-11
		age	2633.81	1	2633.81	76.408	2.29537e-05
		UV	0.360533	1	0.360533	0.0104592	0.921059
		age*UV	20.3841	1	20.3841	0.591352	0.463992
		Error	275.763	8	34.4704
	C		Univariate Tests of Significance for QY
			Sigma-restricted parameterization
			Effective hypothesis decomposition; Std. Error of Estimate: 15,3693
		Effect	SS	DF	MS	F	p
		Intercept	41592.8	1	41592.8	176.08	9.92843e-07
		age	7491.76	1	7491.76	31.7159	0.000491769
		UV	1589.4	1	1589.4	6.72864	0.0319159
		age*UV	7.05466	1	7.05466	0.0298655	0.867088
		Error	1889.72	8	236.215
	S		Univariate Tests of Significance for QY_S (Spreadsheet4)
			Sigma-restricted parameterization
			Effective hypothesis decomposition; Std. Error of Estimate: 4,6113
		Effect	SS	DF	MS	F	p
		Intercept	64332.5	1	64332.5	3025.36	1.3243e-11
		age	366.45	1	366.45	17.233	0.00320342
		UV	296.14	1	296.14	13.9265	0.00577263
		age*UV	0.0106204	1	0.0106204	0.000499442	0.982718
		Error	170.116	8	21.2645

## Sheet: DEPS
	Deepoxidation state (Fig. 2) - results of statistical analyses:
	Three-way ANOVA:								One-way ANOVA - vegetative cells of Zygnema sp. C:
	Effect	SS	DF	MS	F	p
	Intercept	11.9443	1	11.9443	1152.79	0					SS	DF	MS	F	p
	strain	0.119986	1	0.119986	11.5804	0.0023403				Between groups:	1.23801	2	0.619006	106.6	2.052e-05
	age	0.0519966	1	0.0519966	5.01841	0.0346041				Within groups:	0.0348465	6	0.00580774
	UV	4.20202	2	2.10101	202.777	8.88178e-16				Total:	1.27286	8
	strain*age	0.148145	1	0.148145	14.2981	0.000913983				omega^2:	0.9591
	strain*UV	0.24186	2	0.12093	11.6714	0.000288059
	age*UV	0.0886193	2	0.0443097	4.27651	0.0257894
	strain*age*UV	0.127551	2	0.0637753	6.15521	0.00695279				Tukey's pairwise comparisons - p-values:
	Error	0.248668	24	0.0103612
											0	PA	PAB
										0		0.0002492	0.0002368
										PA			0.545
										PAB
									One-way ANOVA - pre-akinetes of Zygnema sp. C:
											SS	DF	MS	F	p
										Between groups:	0.270348	2	0.135174	4.625	0.0609
										Within groups:	0.175348	6	0.0292247
										Total:	0.445696	8
										omega^2:	0.4462
									One-way ANOVA - vegetative cells of Zygnema sp. S:
											SS	DF	MS	F	p
										Between groups:	1.48599	2	0.742997	246.8	1.732e-06
										Within groups:	0.0180634	6	0.00301057
										Total:	1.50406	8
										omega^2:	0.982
										Tukey's pairwise comparisons - p-values:
											0	PA	PAB
										0		0.0002269	0.000227
										PA			0.769
										PAB
									One-way ANOVA - pre-akinetes of Zygnema sp. S:
											SS	DF	MS	F	p
										Between groups:	1.66569	2	0.832847	244.8	1.774e-06
										Within groups:	0.0204103	6	0.00340171
										Total:	1.6861	8
										omega^2:	0.9819
										Tukey's pairwise comparisons - p-values:
											0	PA	PAB
										0		0.000227	0.000227
										PA			0.969
										PAB

## Sheet: phenolics
	Phenolics (Fig. 3) - results of statistical analyses:
	Three-way ANOVA:								One-way ANOVA - vegetative cells of Zygnema sp. C:
	Effect	SS	DF	MS	F	p
	Intercept	3.81022e+08	1	3.81022e+08	228.557	9.14824e-14					SS	DF	MS	F	p
	strain	2.96838e+06	1	2.96838e+06	1.78059	0.1946				Between groups:	11622300	2	5811150	1.66	0.2669
	age	4.99887e+07	1	4.99887e+07	29.9859	1.25209e-05				Within groups:	21010000	6	3501670
	UV	4.61566e+07	2	2.30783e+07	13.8436	0.000100448				Total:	32632300	8
	strain*age	5.7342e+06	1	5.7342e+06	3.43968	0.0759754				omega^2:	0.1278
	strain*UV	6.4268e+06	2	3.2134e+06	1.92757	0.167368
	age*UV	1.04247e+07	2	5.21235e+06	3.12664	0.0621247
	strain*age*UV	171199	2	85599.5	0.0513471	0.950053
	Error	4.00098e+07	24	1.66708e+06					One-way ANOVA - pre-akinetes of Zygnema sp. C:
											SS	DF	MS	F	p
										Between groups:	3128310	2	1564160	0.9549	0.4365
										Within groups:	9828350	6	1638060
										Total:	12956700	8
										omega^2:	-0.01013
									One-way ANOVA - vegetative cells of Zygnema sp. S:
											SS	DF	MS	F	p
										Between groups:	38783800	2	19391900	20.41	0.002105
										Within groups:	5700740	6	950123
										Total:	44484600	8
										omega^2:	0.8118
										Tukey's pairwise comparisons - p-values:
											0	PA	PAB
										0		0.008544	0.002276
										PA			0.3652
										PAB
									One-way ANOVA - pre-akinetes of Zygnema sp. S:
											SS	DF	MS	F	p
										Between groups:	9644860	2	4822430	8.337	0.01853
										Within groups:	3470680	6	578447
										Total:	13115500	8
										omega^2:	0.6198
										Tukey's pairwise comparisons - p-values:
											0	PA	PAB
										0		0.2109	0.01542
										PA			0.1593
										PAB
